# Supplementary material for: Artificial intelligence and social accountability in the Canadian health care landscape: A rapid literature review
Source: PLOS Digit Health. 2024 Sep 12;3(9):e0000597. doi: 10.1371/journal.pdig.0000597 (PMC11392241; doi:10.1371/journal.pdig.0000597)
Supplement: S2 File — (XLSX) [file pdig.0000597.s002.xlsx]

## Sheet: Sheet1
Theme	Subthemes	Articles	Examples
Designing equity into AI technologies	Designing Equity into AI Technologies has Benefits	32, 34, 37-50	" In this study, we found that the PWUS generally held favorable views about VOMS as an acceptable harm reduction intervention, specifically for PWUS with reliable access to a cell phone" (38, p. 8)
			"Telehealth could help reduce some challenges with accessing asthma and COPD care services in BC, but guidelines and standards are lacking. 36,37 Evaluation of the quality and uptake of the different modalities of telehealth for airways disease care during the pandemic could guide its effective adoption in routine care" (42, p.8)
			"The geneticists described many ways in which using eConsult might be of benefit to genetics service delivery, which is by increasing access and improving efficiencies. They described that eConsult has the potential to reduce some of the inequities in access to genetics consultations that might occur because of geography, either lack of availability of genetics specialists or travel challenges to…
	Intervention-Generated Inequity	32, 35, 37, 48, 51, 52	"However, even as organizations begin to familiarize themselves with the evidence base and shift their attention towards equitable service delivery, it is apparent that these inequities are persisting and are embedded in inequitable systems. Any effort to develop a plan for the sustainability of virtual care services requires an understanding of the potential consequences for members of structura…
			"Researchers and care providers should continue to identify populations for whom virtual care is particularly beneficial, identify the barriers that may prevent them from accessing it, and propose and appraise interventions designed to overcome these disparities." (48, p. 11)
			"Targeting rural areas was seen as particularly important. In more remote regions of the Canadian north, eConsult was seen as a necessity: 'So eConsult to us in Nunavut is more than just nice-to-have or how convenient for us. It’s actually a necessity. […] we’re an extremely large jurisdiction. We cross three time zones, so we’re 25 communities across three time zones. […] our referral patterns r…
	Digital Literacy	32-34, 36, 37, 48, 51, 53, 54	"When developing health care improvements, many innovators do not consider how the adoption of new tools or processes will affect providers, ignoring such critical factors as workflow and ease of use. In the current health care context, providers are increasingly being asked to provide a greater range of service with fewer resources. Overburdened physicians are more likely to prescribe inappropri…
			"Older patients, specifically, reported issues with digital literacy and patients from rural areas were further impacted by poor internet connection." (33, p. 4)
			"Participants expressed preferences for seeing their own family doctor, using video over telephone, and some found telemedicine impersonal. In addition, participants suggested that telemedicine should supplement, not replace, in person visits, and that reliable internet access for rural residents was needed." (54, p. 9)
	Structural Inequities	32, 33, 35, 36, 51, 53, 55	"Our data suggest that some marginalized groups may have experienced differential access to mental health services during the pandemic or had differing mental health needs." (51, p.8)
			"The ability to seek care is about clients’ autonomy and capacity to seek care. Issues of equity emerge here, as individuals or groups can face barriers to access care because of various structural or symbolic obstacles." (53, p. 11) & "With the move to virtual care during the pandemic, we found technology can reduce, exacerbate, or reconfigure these obstacles, particularly at the structural leve…
			"In this experiment, caregivers who wanted to contribute to the development of the eHealth tool were all welcomed regardless of their level of education, digital literacy, or technological skills. The research team put in place various means to ensure free discussion and the expression of different points of view. Participants’ values, including those related to the help-seeking process, were inc…
	Inclusion of Marginalized People in Design	32, 33, 37, 48, 51, 55	"To ensure equity in access, healthcare providers should deliver care in ways that match patient needs, recognizing that virtual care may introduce significant barriers." (51, p. 9)
			"Lack of access to virtual care during the pandemic was associated with postpandemic preference for in-person care, highlighting the importance of identifying and addressing the challenges that certain populations disproportionately face while attempting to access telemedicine." (48, p.10)
			"...the TTRSP has been effective in identifying DR in one-quarter of all screens in an inner-city setting for over 5 years. Data show that participants in a lower income bracket have significantly increased odds of screening positive for DR. Sociodemographic analysis has revealed an urban, culturally diverse population with low SES. A substantial minority of participants lived below the poverty l…
	Community & Partner Engagement	32-36, 46, 51, 52, 55	"Implementation of any innovation must include a consideration of how patients experience care, both through the innovation itself and during the process the innovation seeks to improve." (34, p.452)
			"A service provider who shared this viewpoint emphasized the significance of asking underserved populations to see what works for them as follows: “There may be communities who say for whatever reason this does not work for our community, there is something in our cultural make up that does not fit this. I think we have to find that out first, as opposed to pretending that we know what is best fo…
			"On the basis of our experiment, some caregivers did have skills and knowledge in digital technology, which accounts for the important role they played in the development of the prototype. Two caregivers were unable to contribute to the development of the prototype in any way. However, with the exception of these 2 individuals, all caregivers (including HSSPs and community workers) made a signifi…
Policies and Regulations for AI in Health Care	Equity	32, 33, 36, 37, 48, 51, 53, 54	"As health systems in Canada and elsewhere work towards comprehensively integrating virtual care into care delivery, local and national governments will need to work collaboratively to ensure that an equitable and sustainable approach to virtual care delivery is in place. Our analysis points towards the policy recommendations arising from Budhwani et al. [57], related to recommendations aimed at …
			"Findings from this study show that many program participants also had a low level of education. Only 34% of study participants reported having a postsecondary education, compared with 54% of all Canadians 25 to 64 years of age (27). Recent immigrants (<5 years in Canada) reported similar levels of education, with over half having at least a bachelor’s degree (27). Thus, we did not expect that th…
			"Navigating changes and negotiating accommodations: Many providers employed important service adaptations to ensure that care remained available and ideally adapted to clients’ preferences… Our findings also underline how policies at provincial and institutional levels supported different options for providers, in terms of modalities, applications and software, as well as training and support." (…
	Data Management Policies & Regulation	32, 38, 39, 46, 47, 52, 53, 55, 57-61	"Until public health policy changes are enacted, medical repatriation and a lack of coverage remain obstacles to the Canadian healthcare principles of universality and accessibility while impinging on patient autonomy." (58, p. 10)
			"White patients, governments could consider investing in programs and policies that support increasing care at home for patients and families with palliative care needs. Policy makers and healthcare providers will need to develop partnerships with community organizations to implement these practice changes." (59, p.9)
			"The results of this study suggest there might not be enough benefit of a women-only model that is not gender-tailored to warrant the resources needed…" (60, p.10)
	Data Soveirgnty	36, 46, 52	"Participants identified the particular challenges of providing specialty care access to populations with complex circumstances and discussed the importance of reaching these populations with eConsult. The term ‘complex circumstances’ was used to denote not just patients with complex clinical needs, but also those who face social, economic and geographical challenges that can further impose speci…
			"Clarity regarding rights of ownership, control over, conditions of access, and possession of health information were important achievements in this EMR implementation." (46, p.45)
			"Some participants insightfully spoke about how digital exclusion experienced during the pandemic is a reflection of pre-existing inequities with access to services. In addition to dealing with financial barriers, IPV survivors from socially disadvantaged populations (e.g., Indigenous, immigrant and homeless individuals) experience an additional layer of inequity when accessing interventions and …
Inclusion of community voices during the implementation of AI in Health Care	Barriers	11, 32, 36, 37, 40, 46, 47, 53, 54, 58, 59, 61, 63-65	"Despite the benefits eConsult offers for residents in LTC homes, participants in the study’s focus groups identified barriers to the service’s implementation, most notably those associated with health records, IT support, operational funding, and staff resourcing." (40, p.1169)
			"Additionally, PCUs might consider how they can engage with community advocacy groups to better understand the barriers that may prevent racialized patients and immigrants from accessing this care." (59, p.8)
			"...relative to providers, fewer patients agreed that telepsychiatry reduced their travel and provided them with earlier access to healthcare, suggesting that some patients may not fully recognise the typical barriers to access speciality care under the traditional in‑person model of service delivery." (47, p.80)
	Facilitators	32, 34, 36, 38, 40, 43, 46, 47, 52, 53, 63	"Equally important is that both patients and providers expressed positive perceptions of telepsychiatry, as adequate buy‑in from both groups is needed for a broader implementation of the telepsychiatry consultation model." (47, p.80)
			"Conversely, the participants (and their caregivers) joined the videoconference by themselves, which may have been challenging if participants were not familiar with videoconferencing or with the system being used." (43, p.5)
			"...important gaps in the availability of bilingual and multilingual prenatal content were noted, particularly among municipal and public health regional unit-hosted websites. Accommodations for visual/auditory disabilities and low literacy in the presentation and design of the prenatal content could also be improved for most websites." (63, p.227)
	Marginalized Populations	11, 12, 32, 33, 35, 36, 38, 39, 46, 48, 49, 51, 53-56, 58, 59, 63, 65-74	"People who had never used VOMS previously held more skeptical views regarding the reliability of VOMS to facilitate timely emergency response times and may be particularly unpredictable/unreliable for people living in rural/remote geographic areas." (38, p. 9)
			"This study demonstrated that a transgender eConsult service has the potential to significantly improve access to care for transgender patients by reducing wait times for specialist advice from months to days. Given the importance that timely access has on improving mental health and reducing suicide attempts, eConsult has the potential to make a substantial clinical impact on this population" (4…
			"Perceived issues arising from remoteness and doubts regarding remote technologies currently limit therapeutic options for people affected by mental illness in the context of criminal court." (71, p.6)
